# Supplementary material for: Study on deformation of tunnel pile foundation based on discrete element method and finite difference method
Source: PLoS One. 2024 Jul 18;19(7):e0307405. doi: 10.1371/journal.pone.0307405 (PMC11257389; doi:10.1371/journal.pone.0307405)
Supplement: S1 File — (XLSX) [file pone.0307405.s001.xlsx]

## Sheet:  numerical verification
The results of numerical simulation verification
Distance from axis center(m)	Fitting value of field monitoring data	Fitting value of numerical simulation data
-40(-8D)	-6.84e-05	-0.43788
-39	-0.000101	-0.41673
-38	-0.000218	-0.39256
-37	-0.000456	-0.368
-36	-0.00093	-0.3415
-35	-0.00184	-0.31492
-34	-0.00356	-0.28816
-33	-0.0067	-0.26257
-32	-0.0123	-0.23862
-31	-0.0218	-0.21925
-30(-6D)	-0.0379	-0.20326
-29	-0.0639	-0.20057
-28	-0.105	-0.20273
-27	-0.168	-0.23309
-26	-0.262	-0.2695
-25	-0.397	-0.3572
-24	-0.587	-0.46305
-23	-0.84387	-0.63933
-22	-1.18208	-0.86302
-21	-1.61297	-1.17007
-20(-4D)	-2.14442	-1.5665
-19	-2.77865	-2.04543
-18	-3.51051	-2.65243
-17	-4.32657	-3.3204
-16	-5.20528	-4.1112
-15	-6.11833	-4.927
-14	-7.03333	-5.77797
-13	-7.91714	-6.60902
-12	-8.7396	-7.36276
-11	-9.47654	-8.04686
-10(-2D)	-10.1115	-8.62205
-9	-10.6362	-9.10853
-8	-11.0482	-9.52945
-7	-11.3492	-9.90017
-6	-11.5413	-10.2551
-5	-11.6252	-10.5916
-4	-11.5993	-10.9179
-3	-11.4614	-11.1828
-2	-11.2111	-11.3911
-1	-10.854	-11.4764
0(0D)	-10.405	-11.4465
1	-9.88916	-11.3014
2	-9.34134	-11.0353
3	-8.80163	-10.7136
4	-8.30949	-10.3366
5	-7.89665	-9.95099
6	-7.58088	-9.56063
7	-7.36201	-9.1591
8	-7.22145	-8.72221
9	-7.12524	-8.22714
10(2D)	-7.03022	-7.65338
11	-6.89201	-6.97691
12	-6.67297	-6.23477
13	-6.34867	-5.41716
14	-5.91153	-4.5801
15	-5.37119	-3.77721
16	-4.75172	-2.99903
17	-4.0867	-2.34237
18	-3.41327	-1.74657
19	-2.76644	-1.27865
20(4D)	-2.17472	-0.8935
21	-1.65755	-0.59803
22	-1.22464	-0.38568
23	-0.87691	-0.22061
24	-0.6085	-0.12563
25	-0.40916	-0.04874
26	-0.26658	-0.02325
27	-0.16829	-0.00381
28	-0.10293	-0.01243
29	-0.061	-0.02579
30(6D)	-0.035	-0.05211
31	-0.0195	-0.08156
32	-0.0105	-0.11522
33	-0.00548	-0.15003
34	-0.00277	-0.18567
35	-0.00136	-0.22021
36	-0.000646	-0.25435
37	-0.000297	-0.28563
38	-0.000132	-0.31634
39	-5.72e-05	-0.34304
40(8D)	-2.39e-05	-0.36873

## Sheet: displacement with pile lengths
Vertical displacement of pile foundation with different pile lengths/mm
Length of pile	1D Top of pile	1D Bottom of pile	1.5D Top of pile	1.5D Bottom of pile	2D Top of pile	2D Bottom of pile	2.5D Top of pile	2.5D Bottom of pile	3D Top of pile	3D Bottom of pile
H	-2.87	-2.85	-1.59	-1.57	-1.18	-1.15	-0.217464	-0.195932	0.173722	0.205819
H+D	-3.05	-2.98	-2.24	-2.21	-0.888021	-0.842284	-0.102544	-0.108053	0.304216	0.282155
H+2D	-2.26	-2.19	-1.47	-1.42	-0.855708	-0.826805	-0.227163	-0.240763	0.056271	0.0592092
Horizontal displacement of pile foundation with different pile lengths/mm
Length of pile	1D Top of pile	1D Bottom of pile	1.5D Top of pile	1.5D Bottom of pile	2D Top of pile	2D Bottom of pile	2.5D Top of pile	2.5D Bottom of pile	3D Top of pile	3D Bottom of pile
H	-4.51	3.12	-1.51	2.83	-4.97	2.26	-1.69	1.05	-0.0649933	0.567349
H+D	-5.57	4.27	-5.05	3.24	-1.55	2.47	-1.79	1.61	-1.36	0.887155
H+2D	-5.02	0.157935	-4.68	0.624061	-4.1	0.789571	-0.949062	0.841639	2.02	0.548088

## Sheet:  Axial stress with distance
Axial stress distribution of three piles at different distances
1D
L1Proximal side		L2Proximal side		L3Proximal side		L1Far side		L2Far side		L3Far side
Axial stress/Pa	Vertical distance/m	Axial stress/Pa	Vertical distance/m	Axial stress/Pa	Vertical distance/m	Axial stress/Pa	Vertical distance/m	Axial stress/Pa	Vertical distance/m	Axial stress/Pa	Vertical distance/m
-4679.02	0	-6867.04	0	-9371.85	0	-4087.44	0	-6993.36	0	-9277.54	0
-4679.02	0.17458	-6867.04	0.27966	-9371.85	0.37966	-4087.44	0.17458	-6993.36	0.27966	-9277.54	0.37966
-14233.6	0.34915	-20567.6	0.55932	-28400.9	0.75932	-12019	0.34915	-21216.3	0.55932	-27383.1	0.75932
-14233.6	0.52373	-20567.6	0.83898	-28400.9	1.13898	-12019	0.52373	-21216.3	0.83898	-27383.1	1.13898
-24144.5	0.69831	-34147.5	1.11864	-48029.4	1.51864	-19512.9	0.69831	-35455.4	1.11864	-45020.6	1.51864
-24144.5	0.87288	-34147.5	1.39831	-48029.4	1.89831	-19512.9	0.87288	-35455.4	1.39831	-45020.6	1.89831
-34361.2	1.04746	-47699	1.67797	-67755.9	2.27797	-26626.8	1.04746	-49737.4	1.67797	-62537.3	2.27797
-34361.2	1.22203	-47699	1.95763	-67755.9	2.65763	-26626.8	1.22203	-49737.4	1.95763	-62537.3	2.65763
-44648.8	1.39661	-61322.5	2.23729	-87680.2	3.03729	-33741	1.39661	-64341.7	2.23729	-79838.7	3.03729
-44648.8	1.57119	-61322.5	2.51695	-87680.2	3.41695	-33741	1.57119	-64341.7	2.51695	-79838.7	3.41695
-55197.8	1.74576	-74641.8	2.79661	-107770	3.79661	-40709.7	1.74576	-78666.2	2.79661	-96800.3	3.79661
-55197.8	1.92034	-74641.8	3.07627	-107770	4.17627	-40709.7	1.92034	-78666.2	3.07627	-96800.3	4.17627
-66093.1	2.09492	-88062.6	3.35593	-134336	4.55593	-47369	2.09492	-93292.8	3.35593	-106301	4.55593
-66093.1	2.26949	-88062.6	3.63559	-134336	4.93559	-47369	2.26949	-93292.8	3.63559	-106301	4.93559
-77200.6	2.44407	-101460	3.91525	-164218	5.31525	-53585.7	2.44407	-107649	3.91525	-95229.6	5.31525
-77200.6	2.61864	-101460	4.19492	-164218	5.69492	-53585.7	2.61864	-107649	4.19492	-95229.6	5.69492
-88678.9	2.79322	-116086	4.47458	-205593	6.07458	-59571.3	2.79322	-121549	4.47458	-89759.4	6.07458
-88678.9	2.9678	-116086	4.75424	-205593	6.45424	-59571.3	2.9678	-121549	4.75424	-89759.4	6.45424
-100290	3.14237	-132653	5.0339	-211539	6.8339	-65372.8	3.14237	-124443	5.0339	-89120.4	6.8339
-100290	3.31695	-132653	5.31356	-211539	7.21356	-65372.8	3.31695	-124443	5.31356	-89120.4	7.21356
-112012	3.49153	-138603	5.59322	-198210	7.59322	-71127.9	3.49153	-128411	5.59322	-86580.6	7.59322
-112012	3.6661	-138603	5.87288	-198210	7.97288	-71127.9	3.6661	-128411	5.87288	-86580.6	7.97288
-123836	3.84068	-138397	6.15254	-201737	8.35254	-76514.4	3.84068	-141612	6.15254	-61485.8	8.35254
-123836	4.01525	-138397	6.4322	-201737	8.7322	-76514.4	4.01525	-141612	6.4322	-61485.8	8.7322
-136328	4.18983	-117706	6.71186	-263283	9.11186	-80413.2	4.18983	-157065	6.71186	5998.26	9.11186
-136328	4.36441	-117706	6.99153	-263283	9.49153	-80413.2	4.36441	-157065	6.99153	5998.26	9.49153
-151337	4.53898	-112323	7.27119	-368344	9.87119	-75733.7	4.53898	-131909	7.27119	104999	9.87119
-151337	4.71356	-112323	7.55085	-368344	10.2508	-75733.7	4.71356	-131909	7.55085	104999	10.2508
-157211	4.88814	-123399	7.83051	-513662	10.6305	-72405.3	4.88814	-116797	7.83051	231445	10.6305
-157211	5.06271	-123399	8.11017	-513662	11.0102	-72405.3	5.06271	-116797	8.11017	231445	11.0102
-154795	5.23729	-160763	8.38983	-727682	11.3898	-71671.7	5.23729	-83748.2	8.38983	349905	11.3898
-154795	5.41186	-160763	8.66949	-727682	11.7695	-71671.7	5.41186	-83748.2	8.66949	349905	11.7695
-149827	5.58644	-256310	8.94915	-912844	12.1492	-83419.3	5.58644	-5957.81	8.94915	475612	12.1492
-149827	5.76102	-256310	9.22881	-912844	12.5288	-83419.3	5.76102	-5957.81	9.22881	475612	12.5288
-145746	5.93559	-393993	9.50847	-997933	12.9085	-90220.8	5.93559	100416	9.50847	519021	12.9085
-145746	6.11017	-393993	9.78814	-997933	13.2881	-90220.8	6.11017	100416	9.78814	519021	13.2881
-143912	6.28475	-563912	10.0678	-1004140	13.6678	-94773.5	6.28475	249348	10.0678	499268	13.6678
-143912	6.45932	-563912	10.3475	-1004140	14.0475	-94773.5	6.45932	249348	10.3475	499268	14.0475
-135379	6.6339	-727468	10.6271	-984076	14.4271	-100535	6.6339	395249	10.6271	462151	14.4271
-135379	6.80847	-727468	10.9068	-984076	14.8068	-100535	6.80847	395249	10.9068	462151	14.8068
-111809	6.98305	-780673	11.1864	-911977	15.1864	-110296	6.98305	511572	11.1864	405853	15.1864
-111809	7.15763	-780673	11.4661	-911977	15.5661	-110296	7.15763	511572	11.4661	405853	15.5661
-84231	7.3322	-813314	11.7458	-791733	15.9458	-128459	7.3322	573978	11.7458	325071	15.9458
-84231	7.50678	-813314	12.0254	-791733	16.3254	-128459	7.50678	573978	12.0254	325071	16.3254
-65202.7	7.68136	-815458	12.3051	-651209	16.7051	-94673.6	7.68136	607102	12.3051	217929	16.7051
-65202.7	7.85593	-815458	12.5847	-651209	17.0847	-94673.6	7.85593	607102	12.5847	217929	17.0847
-47258.4	8.03051	-782349	12.8644	-493305	17.4644	-74750.4	8.03051	595804	12.8644	127361	17.4644
-47258.4	8.20508	-782349	13.1441	-493305	17.8441	-74750.4	8.20508	595804	13.1441	127361	17.8441
-28783.9	8.37966	-710013	13.4237	-345497	18.2237	-77615.6	8.37966	540076	13.4237	38172	18.2237
-28783.9	8.55424	-710013	13.7034	-345497	18.6034	-77615.6	8.55424	540076	13.7034	38172	18.6034
-22218.7	8.72881	-608383	13.9831	-199676	18.983	-81564.3	8.72881	462982	13.9831	-55739.9	18.983
-22218.7	8.90339	-608383	14.2627	-199676	19.3627	-81564.3	8.90339	462982	14.2627	-55739.9	19.3627
-20003.9	9.07797	-485992	14.5424	-66995.9	19.7424	-75790.9	9.07797	358839	14.5424	-103472	19.7424
-20003.9	9.25254	-485992	14.822	-66995.9	20.122	-75790.9	9.25254	358839	14.822	-103472	20.122
-23075.5	9.42712	-339685	15.1017	16775.5	20.5017	-56287.5	9.42712	230229	15.1017	-105246	20.5017
-23075.5	9.60169	-339685	15.3814	16775.5	20.8814	-56287.5	9.60169	230229	15.3814	-105246	20.8814
-4165.95	9.77627	-160438	15.661	39246.3	21.261	-35099.3	9.77627	104469	15.661	-51042.8	21.261
-4165.95	9.95085	-160438	15.9407	39246.3	21.6407	-35099.3	9.95085	104469	15.9407	-51042.8	21.6407
-9114.08	10.1254	-40317.9	16.2203	13852.7	22.0203	-10064.5	10.1254	5865.69	16.2203	785.352	22.0203
-9114.08	10.3	-40317.9	16.5	13852.7	22.4	-10064.5	10.3	5865.69	16.5	785.352	22.4
2D
L1Proximal side		L2Proximal side		L3Proximal side		L1Far side		L2Far side		L3Far side
Axial stress/Pa	Vertical distance/m	Axial stress/Pa	Vertical distance/m	Axial stress/Pa	Vertical distance/m	Axial stress/Pa	Vertical distance/m	Axial stress/Pa	Vertical distance/m	Axial stress/Pa	Vertical distance/m
-4329.48	0	-6946.55	0	-10165.9	0	-4490.51	0	-6652.26	0	-8874.34	0
-4329.48	0.17458	-6946.55	0.27966	-10165.9	0.37966	-4490.51	0.17458	-6652.26	0.27966	-8874.34	0.37966
-12824.3	0.34915	-20821.4	0.55932	-31458.5	0.75932	-13338.5	0.34915	-19888	0.55932	-25631	0.75932
-12824.3	0.52373	-20821.4	0.83898	-31458.5	1.13898	-13338.5	0.52373	-19888	0.83898	-25631	1.13898
-21248.8	0.69831	-34554.1	1.11864	-54086.3	1.51864	-22299.2	0.69831	-33445.2	1.11864	-41128.1	1.51864
-21248.8	0.87288	-34554.1	1.39831	-54086.3	1.89831	-22299.2	0.87288	-33445.2	1.39831	-41128.1	1.89831
-29606.4	1.04746	-47768.4	1.67797	-77130	2.27797	-31337.5	1.04746	-47314.8	1.67797	-56488.8	2.27797
-29606.4	1.22203	-47768.4	1.95763	-77130	2.65763	-31337.5	1.22203	-47314.8	1.95763	-56488.8	2.65763
-37917	1.39661	-61043.2	2.23729	-106428	3.03729	-40479.5	1.39661	-61309.2	2.23729	-64992.4	3.03729
-37917	1.57119	-61043.2	2.51695	-106428	3.41695	-40479.5	1.57119	-61309.2	2.51695	-64992.4	3.41695
-46180.1	1.74576	-74359.7	2.79661	-161595	3.79661	-49618.2	1.74576	-75648.9	2.79661	-37018.5	3.79661
-46180.1	1.92034	-74359.7	3.07627	-161595	4.17627	-49618.2	1.92034	-75648.9	3.07627	-37018.5	4.17627
-54291.8	2.09492	-87520.4	3.35593	-242395	4.55593	-59001.2	2.09492	-90221.8	3.35593	24959.4	4.55593
-54291.8	2.26949	-87520.4	3.63559	-242395	4.93559	-59001.2	2.26949	-90221.8	3.63559	24959.4	4.93559
-62539.1	2.44407	-115814	3.91525	-312705	5.31525	-68412.2	2.44407	-83067.6	3.91525	80657.5	5.31525
-62539.1	2.61864	-115814	4.19492	-312705	5.69492	-68412.2	2.61864	-83067.6	4.19492	80657.5	5.69492
-70571.5	2.79322	-173582	4.47458	-345264	6.07458	-77926.2	2.79322	-43838	4.47458	108466	6.07458
-70571.5	2.9678	-173582	4.75424	-345264	6.45424	-77926.2	2.9678	-43838	4.75424	108466	6.45424
-79289	3.14237	-236146	5.0339	-324571	6.8339	-87185.5	3.14237	-4620.33	5.0339	122418	6.8339
-79289	3.31695	-236146	5.31356	-324571	7.21356	-87185.5	3.31695	-4620.33	5.31356	122418	7.21356
-90958.1	3.49153	-293085	5.59322	-301955	7.59322	-93123.2	3.49153	26866	5.59322	150995	7.59322
-90958.1	3.6661	-293085	5.87288	-301955	7.97288	-93123.2	3.6661	26866	5.87288	150995	7.97288
-105737	3.84068	-341808	6.15254	-272547	8.35254	-94497.4	3.84068	83384	6.15254	191161	8.35254
-105737	4.01525	-341808	6.4322	-272547	8.7322	-94497.4	4.01525	83384	6.4322	191161	8.7322
-125226	4.18983	-379847	6.71186	-266032	9.11186	-89105.6	4.18983	127955	6.71186	202887	9.11186
-125226	4.36441	-379847	6.99153	-266032	9.49153	-89105.6	4.36441	127955	6.99153	202887	9.49153
-152505	4.53898	-386127	7.27119	-259236	9.87119	-74482.3	4.53898	151807	7.27119	228047	9.87119
-152505	4.71356	-386127	7.55085	-259236	10.2508	-74482.3	4.71356	151807	7.55085	228047	10.2508
-189658	4.88814	-337422	7.83051	-257460	10.6305	-49478.2	4.88814	144648	7.83051	209558	10.6305
-189658	5.06271	-337422	8.11017	-257460	11.0102	-49478.2	5.06271	144648	8.11017	209558	11.0102
-213857	5.23729	-306719	8.38983	-194359	11.3898	-26895.7	5.23729	137270	8.38983	170908	11.3898
-213857	5.41186	-306719	8.66949	-194359	11.7695	-26895.7	5.41186	137270	8.66949	170908	11.7695
-217013	5.58644	-223111	8.94915	-136569	12.1492	-14602.6	5.58644	122066	8.94915	127379	12.1492
-217013	5.76102	-223111	9.22881	-136569	12.5288	-14602.6	5.76102	122066	9.22881	127379	12.5288
-239537	5.93559	-166250	9.50847	-72443.6	12.9085	-89.6525	5.93559	128102	9.50847	85601.5	12.9085
-239537	6.11017	-166250	9.78814	-72443.6	13.2881	-89.6525	6.11017	128102	9.78814	85601.5	13.2881
-186802	6.28475	-126513	10.0678	-511.307	13.6678	-4905.87	6.28475	116073	10.0678	58942.1	13.6678
-186802	6.45932	-126513	10.3475	-511.307	14.0475	-4905.87	6.45932	116073	10.3475	58942.1	14.0475
-141644	6.6339	-112397	10.6271	34393	14.4271	-32181.9	6.6339	196337	10.6271	53165.4	14.4271
-141644	6.80847	-112397	10.9068	34393	14.8068	-32181.9	6.80847	196337	10.9068	53165.4	14.8068
-76812.4	6.98305	-158830	11.1864	16502.4	15.1864	-68501.5	6.98305	270193	11.1864	85218.4	15.1864
-76812.4	7.15763	-158830	11.4661	16502.4	15.5661	-68501.5	7.15763	270193	11.4661	85218.4	15.5661
-40413.1	7.3322	-209300	11.7458	-28096.6	15.9458	-93363.8	7.3322	335881	11.7458	96243.6	15.9458
-40413.1	7.50678	-209300	12.0254	-28096.6	16.3254	-93363.8	7.50678	335881	12.0254	96243.6	16.3254
-23987.2	7.68136	-251877	12.3051	-60619	16.7051	-104217	7.68136	381740	12.3051	112239	16.7051
-23987.2	7.85593	-251877	12.5847	-60619	17.0847	-104217	7.85593	381740	12.5847	112239	17.0847
-21817.2	8.03051	-248415	12.8644	-104498	17.4644	-94738.4	8.03051	379165	12.8644	144027	17.4644
-21817.2	8.20508	-248415	13.1441	-104498	17.8441	-94738.4	8.20508	379165	13.1441	144027	17.8441
-26559.5	8.37966	-226224	13.4237	-164732	18.2237	-82736.6	8.37966	353204	13.4237	209806	18.2237
-26559.5	8.55424	-226224	13.7034	-164732	18.6034	-82736.6	8.55424	353204	13.7034	209806	18.6034
-45845.8	8.72881	-177338	13.9831	-242027	18.983	-59400	8.72881	299318	13.9831	263111	18.983
-45845.8	8.90339	-177338	14.2627	-242027	19.3627	-59400	8.90339	299318	14.2627	263111	19.3627
-43267.2	9.07797	-117843	14.5424	-313033	19.7424	-38891.6	9.07797	222829	14.5424	253995	19.7424
-43267.2	9.25254	-117843	14.822	-313033	20.122	-38891.6	9.25254	222829	14.822	253995	20.122
-40737.3	9.42712	-63927.8	15.1017	-292313	20.5017	-6560.66	9.42712	122043	15.1017	132102	20.5017
-40737.3	9.60169	-63927.8	15.3814	-292313	20.8814	-6560.66	9.60169	122043	15.3814	132102	20.8814
-25031.6	9.77627	-592.908	15.661	-162808	21.261	-8337.42	9.77627	45623.8	15.661	15954.4	21.261
-25031.6	9.95085	-592.908	15.9407	-162808	21.6407	-8337.42	9.95085	45623.8	15.9407	15954.4	21.6407
-3872.36	10.1254	2451.91	16.2203	-40693.9	22.0203	-3339.9	10.1254	8402.38	16.2203	-8085.39	22.0203
-3872.36	10.3	2451.91	16.5	-40693.9	22.4	-3339.9	10.3	8402.38	16.5	-8085.39	22.4
3D
L1Proximal side		L2Proximal side		L3Proximal side		L1Far side		L2Far side		L3Far side
Axial stress/Pa	Vertical distance/m	Axial stress/Pa	Vertical distance/m	Axial stress/Pa	Vertical distance/m	Axial stress/Pa	Vertical distance/m	Axial stress/Pa	Vertical distance/m	Axial stress/Pa	Vertical distance/m
-4401.11	0	-6844.35	0	-9016.51	0	-4358.36	0	-6968.59	0	-9783.93	0
-4401.11	0.17458	-6844.35	0.27966	-9016.51	0.37966	-4358.36	0.17458	-6968.59	0.27966	-9783.93	0.37966
-10448	0.34915	-20530.9	0.55932	-26052.3	0.75932	-14853.6	0.34915	-20915	0.55932	-30946.7	0.75932
-10448	0.52373	-20530.9	0.83898	-26052.3	1.13898	-14853.6	0.52373	-20915	0.83898	-30946.7	1.13898
-7087.16	0.69831	-31827.4	1.11864	-35023.8	1.51864	-32022.8	0.69831	-38379.7	1.11864	-58830.8	1.51864
-7087.16	0.87288	-31827.4	1.39831	-35023.8	1.89831	-32022.8	0.87288	-38379.7	1.39831	-58830.8	1.89831
325.182	1.04746	-37966.6	1.67797	-38819.2	2.27797	-56056	1.04746	-60259.5	1.67797	-93747.2	2.27797
325.182	1.22203	-37966.6	1.95763	-38819.2	2.65763	-56056	1.22203	-60259.5	1.95763	-93747.2	2.65763
10979.4	1.39661	-47827.7	2.23729	-67416.7	3.03729	-83283.4	1.39661	-81550.4	2.23729	-107920	3.03729
10979.4	1.57119	-47827.7	2.51695	-67416.7	3.41695	-83283.4	1.57119	-81550.4	2.51695	-107920	3.41695
25180.7	1.74576	-64610.3	2.79661	-112402	3.79661	-113743	1.74576	-90003.7	2.79661	-108623	3.79661
25180.7	1.92034	-64610.3	3.07627	-112402	4.17627	-113743	1.92034	-90003.7	3.07627	-108623	4.17627
27406.3	2.09492	-80684.8	3.35593	-149501	4.55593	-141360	2.09492	-57264.2	3.35593	-91922.9	4.55593
27406.3	2.26949	-80684.8	3.63559	-149501	4.93559	-141360	2.26949	-57264.2	3.63559	-91922.9	4.93559
13919.9	2.44407	-100549	3.91525	-196666	5.31525	-146794	2.44407	-31078.1	3.91525	-55017.1	5.31525
13919.9	2.61864	-100549	4.19492	-196666	5.69492	-146794	2.61864	-31078.1	4.19492	-55017.1	5.69492
2074.52	2.79322	-118469	4.47458	-223485	6.07458	-151713	2.79322	-6152.46	4.47458	-30091.2	6.07458
2074.52	2.9678	-118469	4.75424	-223485	6.45424	-151713	2.9678	-6152.46	4.75424	-30091.2	6.45424
3283.54	3.14237	-129902	5.0339	-224554	6.8339	-164525	3.14237	-1332.4	5.0339	-4363.41	6.8339
3283.54	3.31695	-129902	5.31356	-224554	7.21356	-164525	3.31695	-1332.4	5.31356	-4363.41	7.21356
-4432.01	3.49153	-137554	5.59322	-171954	7.59322	-170346	3.49153	-1212.96	5.59322	-5736.16	7.59322
-4432.01	3.6661	-137554	5.87288	-171954	7.97288	-170346	3.6661	-1212.96	5.87288	-5736.16	7.97288
-23193.7	3.84068	-143711	6.15254	-115217	8.35254	-164167	3.84068	9599.46	6.15254	-26102.6	8.35254
-23193.7	4.01525	-143711	6.4322	-115217	8.7322	-164167	4.01525	9599.46	6.4322	-26102.6	8.7322
-33118.2	4.18983	-134882	6.71186	-47951.1	9.11186	-162292	4.18983	24107.4	6.71186	-24971.5	9.11186
-33118.2	4.36441	-134882	6.99153	-47951.1	9.49153	-162292	4.36441	24107.4	6.99153	-24971.5	9.49153
-22009.7	4.53898	-138634	7.27119	14380.7	9.87119	-174794	4.53898	74994.7	7.27119	27946.4	9.87119
-22009.7	4.71356	-138634	7.55085	14380.7	10.2508	-174794	4.71356	74994.7	7.55085	27946.4	10.2508
-11254.2	4.88814	-83829.6	7.83051	59730.3	10.6305	-170992	4.88814	92361.7	7.83051	33750.8	10.6305
-11254.2	5.06271	-83829.6	8.11017	59730.3	11.0102	-170992	5.06271	92361.7	8.11017	33750.8	11.0102
-11221.4	5.23729	-56790.8	8.38983	112443	11.3898	-167859	5.23729	72938.2	8.38983	27369.7	11.3898
-11221.4	5.41186	-56790.8	8.66949	112443	11.7695	-167859	5.41186	72938.2	8.66949	27369.7	11.7695
-11605.2	5.58644	-49742.1	8.94915	131121	12.1492	-173151	5.58644	106768	8.94915	52402.8	12.1492
-11605.2	5.76102	-49742.1	9.22881	131121	12.5288	-173151	5.76102	106768	9.22881	52402.8	12.5288
-15119.5	5.93559	-58895.4	9.50847	136051	12.9085	-178820	5.93559	152880	9.50847	69740.1	12.9085
-15119.5	6.11017	-58895.4	9.78814	136051	13.2881	-178820	6.11017	152880	9.78814	69740.1	13.2881
-19521.3	6.28475	-47359.6	10.0678	164088	13.6678	-184408	6.28475	168828	10.0678	76698.8	13.6678
-19521.3	6.45932	-47359.6	10.3475	164088	14.0475	-184408	6.45932	168828	10.3475	76698.8	14.0475
-16892	6.6339	-16686.8	10.6271	200246	14.4271	-185170	6.6339	163536	10.6271	13937.5	14.4271
-16892	6.80847	-16686.8	10.9068	200246	14.8068	-185170	6.80847	163536	10.9068	13937.5	14.8068
-21948.8	6.98305	27018.4	11.1864	248151	15.1864	-103834	6.98305	133361	11.1864	-50057.8	15.1864
-21948.8	7.15763	27018.4	11.4661	248151	15.5661	-103834	7.15763	133361	11.4661	-50057.8	15.5661
-52523.7	7.3322	63085.1	11.7458	299032	15.9458	-68192.9	7.3322	83037.7	11.7458	-80782	15.9458
-52523.7	7.50678	63085.1	12.0254	299032	16.3254	-68192.9	7.50678	83037.7	12.0254	-80782	16.3254
-91332.2	7.68136	109235	12.3051	288128	16.7051	-9684.16	7.68136	41598.1	12.3051	-64646.2	16.7051
-91332.2	7.85593	109235	12.5847	288128	17.0847	-9684.16	7.85593	41598.1	12.5847	-64646.2	17.0847
-136196	8.03051	149271	12.8644	215722	17.4644	31396.6	8.03051	17481.4	12.8644	-16555.6	17.4644
-136196	8.20508	149271	13.1441	215722	17.8441	31396.6	8.20508	17481.4	13.1441	-16555.6	17.8441
-118362	8.37966	174330	13.4237	119750	18.2237	44514.5	8.37966	2854.72	13.4237	61660.6	18.2237
-118362	8.55424	174330	13.7034	119750	18.6034	44514.5	8.55424	2854.72	13.7034	61660.6	18.6034
-83485.4	8.72881	171271	13.9831	-6323.49	18.983	31371.7	8.72881	22146.1	13.9831	157672	18.983
-83485.4	8.90339	171271	14.2627	-6323.49	19.3627	31371.7	8.90339	22146.1	14.2627	157672	19.3627
-40122	9.07797	151249	14.5424	-111637	19.7424	25594.9	9.07797	8543.33	14.5424	171573	19.7424
-40122	9.25254	151249	14.822	-111637	20.122	25594.9	9.25254	8543.33	14.822	171573	20.122
-19507	9.42712	115343	15.1017	-119816	20.5017	18164	9.42712	51163.1	15.1017	117097	20.5017
-19507	9.60169	115343	15.3814	-119816	20.8814	18164	9.60169	51163.1	15.3814	117097	20.8814
-2401.05	9.77627	71866.7	15.661	-52008.4	21.261	6147.56	9.77627	7948.83	15.661	27767.9	21.261
-2401.05	9.95085	71866.7	15.9407	-52008.4	21.6407	6147.56	9.95085	7948.83	15.9407	27767.9	21.6407
1875.56	10.1254	49621.6	16.2203	4011.81	22.0203	-368.154	10.1254	17061.7	16.2203	10897.7	22.0203
1875.56	10.3	49621.6	16.5	4011.81	22.4	-368.154	10.3	17061.7	16.5	10897.7	22.4

## Sheet: displacement with distances
Horizontal displacement of pile foundation/m
Distance between pile foundation and tunnel	L1 Top of pile	L1 Bottom of pile	L2 Top of pile	L2 Bottom of pile	L3 Top of pile	L3 Bottom of pile
1D	-0.00451	0.00312	-0.00557	0.00427	-0.00502	0.000157935
1.5D	-0.00151	0.00283	-0.00505	0.00324	-0.00468	0.000624061
2D	-0.00497	0.00226	-0.00155	0.00247	-0.0041	0.000789571
2.5D	-0.00169	0.00105	-0.00179	0.00161	-0.000949062	0.000841639
3D	-6.49933e-05	0.000567349	-0.00136	0.000887155	0.00202	0.000548088
Vertical displacement of pile foundation/m
Distance between pile foundation and tunnel	L1 Top of pile	L1 Bottom of pile	L2 Top of pile	L2 Bottom of pile	L3 Top of pile	L3 Bottom of pile
1D	-0.00287	-0.00285	-0.00305	-0.00298	-0.00226	-0.00219
1.5D	-0.00159	-0.00157	-0.00224	-0.00221	-0.00147	-0.00142
2D	-0.00118	-0.00115	-0.000888021	-0.000842284	-0.000855708	-0.000826805
2.5D	-0.000217464	-0.000195932	-0.000102544	-0.000108053	-0.000227163	-0.000240763
3D	0.000173722	0.000205819	0.000304216	0.000282155	5.6271e-05	5.92092e-05

## Sheet: axial stress with length
Near-side axial stress difference of three kinds of piles at different length
The pile length is L1
1D		1.5D		2D		2.5D		3D
Axial stress/Pa	Vertical distance/m	Axial stress/Pa	Vertical distance/m	Axial stress/Pa	Vertical distance/m	Axial stress/Pa	Vertical distance/m	Axial stress/Pa	Vertical distance/m
-4679.02	0	-4294.67	0	-4329.48	0	-4436.92	0	-4401.11	0
-4679.02	0.17458	-4294.67	0.17458	-4329.48	0.17458	-4436.92	0.17458	-4401.11	0.17458
-14233.6	0.34915	-12921.1	0.34915	-12824.3	0.34915	-13467.6	0.34915	-10448	0.34915
-14233.6	0.52373	-12921.1	0.52373	-12824.3	0.52373	-13467.6	0.52373	-10448	0.52373
-24144.5	0.69831	-21493.4	0.69831	-21248.8	0.69831	-22602.4	0.69831	-7087.16	0.69831
-24144.5	0.87288	-21493.4	0.87288	-21248.8	0.87288	-22602.4	0.87288	-7087.16	0.87288
-34361.2	1.04746	-30028	1.04746	-29606.4	1.04746	-31838.1	1.04746	325.182	1.04746
-34361.2	1.22203	-30028	1.22203	-29606.4	1.22203	-31838.1	1.22203	325.182	1.22203
-44648.8	1.39661	-38623.3	1.39661	-37917	1.39661	-41188	1.39661	10979.4	1.39661
-44648.8	1.57119	-38623.3	1.57119	-37917	1.57119	-41188	1.57119	10979.4	1.57119
-55197.8	1.74576	-47176.3	1.74576	-46180.1	1.74576	-50596.5	1.74576	25180.7	1.74576
-55197.8	1.92034	-47176.3	1.92034	-46180.1	1.92034	-50596.5	1.92034	25180.7	1.92034
-66093.1	2.09492	-55746.9	2.09492	-54291.8	2.09492	-60182.6	2.09492	27406.3	2.09492
-66093.1	2.26949	-55746.9	2.26949	-54291.8	2.26949	-60182.6	2.26949	27406.3	2.26949
-77200.6	2.44407	-64333.1	2.44407	-62539.1	2.44407	-70250.5	2.44407	13919.9	2.44407
-77200.6	2.61864	-64333.1	2.61864	-62539.1	2.61864	-70250.5	2.61864	13919.9	2.61864
-88678.9	2.79322	-72926.7	2.79322	-70571.5	2.79322	-81771.1	2.79322	2074.52	2.79322
-88678.9	2.9678	-72926.7	2.9678	-70571.5	2.9678	-81771.1	2.9678	2074.52	2.9678
-100290	3.14237	-81504.2	3.14237	-79289	3.14237	-95162.7	3.14237	3283.54	3.14237
-100290	3.31695	-81504.2	3.31695	-79289	3.31695	-95162.7	3.31695	3283.54	3.31695
-112012	3.49153	-90095.2	3.49153	-90958.1	3.49153	-110813	3.49153	-4432.01	3.49153
-112012	3.6661	-90095.2	3.6661	-90958.1	3.6661	-110813	3.6661	-4432.01	3.6661
-123836	3.84068	-98452.8	3.84068	-105737	3.84068	-129717	3.84068	-23193.7	3.84068
-123836	4.01525	-98452.8	4.01525	-105737	4.01525	-129717	4.01525	-23193.7	4.01525
-136328	4.18983	-112318	4.18983	-125226	4.18983	-149018	4.18983	-33118.2	4.18983
-136328	4.36441	-112318	4.36441	-125226	4.36441	-149018	4.36441	-33118.2	4.36441
-151337	4.53898	-140360	4.53898	-152505	4.53898	-167964	4.53898	-22009.7	4.53898
-151337	4.71356	-140360	4.71356	-152505	4.71356	-167964	4.71356	-22009.7	4.71356
-157211	4.88814	-178584	4.88814	-189658	4.88814	-176908	4.88814	-11254.2	4.88814
-157211	5.06271	-178584	5.06271	-189658	5.06271	-176908	5.06271	-11254.2	5.06271
-154795	5.23729	-223083	5.23729	-213857	5.23729	-183718	5.23729	-11221.4	5.23729
-154795	5.41186	-223083	5.41186	-213857	5.41186	-183718	5.41186	-11221.4	5.41186
-149827	5.58644	-267957	5.58644	-217013	5.58644	-186014	5.58644	-11605.2	5.58644
-149827	5.76102	-267957	5.76102	-217013	5.76102	-186014	5.76102	-11605.2	5.76102
-145746	5.93559	-290578	5.93559	-239537	5.93559	-183176	5.93559	-15119.5	5.93559
-145746	6.11017	-290578	6.11017	-239537	6.11017	-183176	6.11017	-15119.5	6.11017
-143912	6.28475	-286991	6.28475	-186802	6.28475	-179391	6.28475	-19521.3	6.28475
-143912	6.45932	-286991	6.45932	-186802	6.45932	-179391	6.45932	-19521.3	6.45932
-135379	6.6339	-273487	6.6339	-141644	6.6339	-161314	6.6339	-16892	6.6339
-135379	6.80847	-273487	6.80847	-141644	6.80847	-161314	6.80847	-16892	6.80847
-111809	6.98305	-254544	6.98305	-76812.4	6.98305	-134499	6.98305	-21948.8	6.98305
-111809	7.15763	-254544	7.15763	-76812.4	7.15763	-134499	7.15763	-21948.8	7.15763
-84231	7.3322	-226845	7.3322	-40413.1	7.3322	-127078	7.3322	-52523.7	7.3322
-84231	7.50678	-226845	7.50678	-40413.1	7.50678	-127078	7.50678	-52523.7	7.50678
-65202.7	7.68136	-157181	7.68136	-23987.2	7.68136	-108896	7.68136	-91332.2	7.68136
-65202.7	7.85593	-157181	7.85593	-23987.2	7.85593	-108896	7.85593	-91332.2	7.85593
-47258.4	8.03051	-88631	8.03051	-21817.2	8.03051	-78339.6	8.03051	-136196	8.03051
-47258.4	8.20508	-88631	8.20508	-21817.2	8.20508	-78339.6	8.20508	-136196	8.20508
-28783.9	8.37966	-48593.6	8.37966	-26559.5	8.37966	-46880.5	8.37966	-118362	8.37966
-28783.9	8.55424	-48593.6	8.55424	-26559.5	8.55424	-46880.5	8.55424	-118362	8.55424
-22218.7	8.72881	-36623.6	8.72881	-45845.8	8.72881	-32878.4	8.72881	-83485.4	8.72881
-22218.7	8.90339	-36623.6	8.90339	-45845.8	8.90339	-32878.4	8.90339	-83485.4	8.90339
-20003.9	9.07797	-33081.5	9.07797	-43267.2	9.07797	-32603.8	9.07797	-40122	9.07797
-20003.9	9.25254	-33081.5	9.25254	-43267.2	9.25254	-32603.8	9.25254	-40122	9.25254
-23075.5	9.42712	-31956.5	9.42712	-40737.3	9.42712	-52906.2	9.42712	-19507	9.42712
-23075.5	9.60169	-31956.5	9.60169	-40737.3	9.60169	-52906.2	9.60169	-19507	9.60169
-4165.95	9.77627	-14089.8	9.77627	-25031.6	9.77627	-21953	9.77627	-2401.05	9.77627
-4165.95	9.95085	-14089.8	9.95085	-25031.6	9.95085	-21953	9.95085	-2401.05	9.95085
-9114.08	10.1254	-297.292	10.1254	-3872.36	10.1254	495.626	10.1254	1875.56	10.1254
-9114.08	10.3	-297.292	10.3	-3872.36	10.3	495.626	10.3	1875.56	10.3
The pile length is L2
1D		1.5D		2D		2.5D		3D
Axial stress/Pa	Vertical distance/m	Axial stress/Pa	Vertical distance/m	Axial stress/Pa	Vertical distance/m	Axial stress/Pa	Vertical distance/m	Axial stress/Pa	Vertical distance/m
-6867.04	0	-6970.79	0	-6946.55	0	-6982.63	0	-6844.35	0
-6867.04	0.27966	-6970.79	0.27966	-6946.55	0.27966	-6982.63	0.27966	-6844.35	0.27966
-20567.6	0.55932	-20914.9	0.55932	-20821.4	0.55932	-21059.6	0.55932	-20530.9	0.55932
-20567.6	0.83898	-20914.9	0.83898	-20821.4	0.83898	-21059.6	0.83898	-20530.9	0.83898
-34147.5	1.11864	-35114	1.11864	-34554.1	1.11864	-35101.5	1.11864	-31827.4	1.11864
-34147.5	1.39831	-35114	1.39831	-34554.1	1.39831	-35101.5	1.39831	-31827.4	1.39831
-47699	1.67797	-49253.2	1.67797	-47768.4	1.67797	-49113.3	1.67797	-37966.6	1.67797
-47699	1.95763	-49253.2	1.95763	-47768.4	1.95763	-49113.3	1.95763	-37966.6	1.95763
-61322.5	2.23729	-63439.4	2.23729	-61043.2	2.23729	-62717.5	2.23729	-47827.7	2.23729
-61322.5	2.51695	-63439.4	2.51695	-61043.2	2.51695	-62717.5	2.51695	-47827.7	2.51695
-74641.8	2.79661	-77732.8	2.79661	-74359.7	2.79661	-77287	2.79661	-64610.3	2.79661
-74641.8	3.07627	-77732.8	3.07627	-74359.7	3.07627	-77287	3.07627	-64610.3	3.07627
-88062.6	3.35593	-92481.3	3.35593	-87520.4	3.35593	-98528.6	3.35593	-80684.8	3.35593
-88062.6	3.63559	-92481.3	3.63559	-87520.4	3.63559	-98528.6	3.63559	-80684.8	3.63559
-101460	3.91525	-109377	3.91525	-115814	3.91525	-125518	3.91525	-100549	3.91525
-101460	4.19492	-109377	4.19492	-115814	4.19492	-125518	4.19492	-100549	4.19492
-116086	4.47458	-128812	4.47458	-173582	4.47458	-157770	4.47458	-118469	4.47458
-116086	4.75424	-128812	4.75424	-173582	4.75424	-157770	4.75424	-118469	4.75424
-132653	5.0339	-126587	5.0339	-236146	5.0339	-198289	5.0339	-129902	5.0339
-132653	5.31356	-126587	5.31356	-236146	5.31356	-198289	5.31356	-129902	5.31356
-138603	5.59322	-140931	5.59322	-293085	5.59322	-209380	5.59322	-137554	5.59322
-138603	5.87288	-140931	5.87288	-293085	5.87288	-209380	5.87288	-137554	5.87288
-138397	6.15254	-180592	6.15254	-341808	6.15254	-178340	6.15254	-143711	6.15254
-138397	6.4322	-180592	6.4322	-341808	6.4322	-178340	6.4322	-143711	6.4322
-117706	6.71186	-196186	6.71186	-379847	6.71186	-154107	6.71186	-134882	6.71186
-117706	6.99153	-196186	6.99153	-379847	6.99153	-154107	6.99153	-134882	6.99153
-112323	7.27119	-246892	7.27119	-386127	7.27119	-99175.4	7.27119	-138634	7.27119
-112323	7.55085	-246892	7.55085	-386127	7.55085	-99175.4	7.55085	-138634	7.55085
-123399	7.83051	-243794	7.83051	-337422	7.83051	-74842.3	7.83051	-83829.6	7.83051
-123399	8.11017	-243794	8.11017	-337422	8.11017	-74842.3	8.11017	-83829.6	8.11017
-160763	8.38983	-210074	8.38983	-306719	8.38983	-57660.1	8.38983	-56790.8	8.38983
-160763	8.66949	-210074	8.66949	-306719	8.66949	-57660.1	8.66949	-56790.8	8.66949
-256310	8.94915	-215920	8.94915	-223111	8.94915	-37885.2	8.94915	-49742.1	8.94915
-256310	9.22881	-215920	9.22881	-223111	9.22881	-37885.2	9.22881	-49742.1	9.22881
-393993	9.50847	-264660	9.50847	-166250	9.50847	-11604.6	9.50847	-58895.4	9.50847
-393993	9.78814	-264660	9.78814	-166250	9.78814	-11604.6	9.78814	-58895.4	9.78814
-563912	10.0678	-332894	10.0678	-126513	10.0678	8161.2	10.0678	-47359.6	10.0678
-563912	10.3475	-332894	10.3475	-126513	10.3475	8161.2	10.3475	-47359.6	10.3475
-727468	10.6271	-413840	10.6271	-112397	10.6271	20656.6	10.6271	-16686.8	10.6271
-727468	10.9068	-413840	10.9068	-112397	10.9068	20656.6	10.9068	-16686.8	10.9068
-780673	11.1864	-486857	11.1864	-158830	11.1864	18626.1	11.1864	27018.4	11.1864
-780673	11.4661	-486857	11.4661	-158830	11.4661	18626.1	11.4661	27018.4	11.4661
-813314	11.7458	-482011	11.7458	-209300	11.7458	68015.6	11.7458	63085.1	11.7458
-813314	12.0254	-482011	12.0254	-209300	12.0254	68015.6	12.0254	63085.1	12.0254
-815458	12.3051	-463435	12.3051	-251877	12.3051	112127	12.3051	109235	12.3051
-815458	12.5847	-463435	12.5847	-251877	12.5847	112127	12.5847	109235	12.5847
-782349	12.8644	-412125	12.8644	-248415	12.8644	157438	12.8644	149271	12.8644
-782349	13.1441	-412125	13.1441	-248415	13.1441	157438	13.1441	149271	13.1441
-710013	13.4237	-332924	13.4237	-226224	13.4237	183856	13.4237	174330	13.4237
-710013	13.7034	-332924	13.7034	-226224	13.7034	183856	13.7034	174330	13.7034
-608383	13.9831	-255364	13.9831	-177338	13.9831	180297	13.9831	171271	13.9831
-608383	14.2627	-255364	14.2627	-177338	14.2627	180297	14.2627	171271	14.2627
-485992	14.5424	-206029	14.5424	-117843	14.5424	123933	14.5424	151249	14.5424
-485992	14.822	-206029	14.822	-117843	14.822	123933	14.822	151249	14.822
-339685	15.1017	-143179	15.1017	-63927.8	15.1017	78414.9	15.1017	115343	15.1017
-339685	15.3814	-143179	15.3814	-63927.8	15.3814	78414.9	15.3814	115343	15.3814
-160438	15.661	-60913.2	15.661	-592.908	15.661	50602.4	15.661	71866.7	15.661
-160438	15.9407	-60913.2	15.9407	-592.908	15.9407	50602.4	15.9407	71866.7	15.9407
-40317.9	16.2203	-16904.5	16.2203	2451.91	16.2203	20449.9	16.2203	49621.6	16.2203
-40317.9	16.5	-16904.5	16.5	2451.91	16.5	20449.9	16.5	49621.6	16.5
The pile length is L3
1D		1.5D		2D		2.5D		3D
Axial stress/Pa	Vertical distance/m	Axial stress/Pa	Vertical distance/m	Axial stress/Pa	Vertical distance/m	Axial stress/Pa	Vertical distance/m	Axial stress/Pa	Vertical distance/m
-9371.85	0	-10100	0	-10165.9	0	-9673.09	0	-9016.51	0
-9371.85	0.37966	-10100	0.37966	-10165.9	0.37966	-9673.09	0.37966	-9016.51	0.37966
-28400.9	0.75932	-30292.4	0.75932	-31458.5	0.75932	-29264.8	0.75932	-26052.3	0.75932
-28400.9	1.13898	-30292.4	1.13898	-31458.5	1.13898	-29264.8	1.13898	-26052.3	1.13898
-48029.4	1.51864	-51272.5	1.51864	-54086.3	1.51864	-49748.5	1.51864	-35023.8	1.51864
-48029.4	1.89831	-51272.5	1.89831	-54086.3	1.89831	-49748.5	1.89831	-35023.8	1.89831
-67755.9	2.27797	-72387.1	2.27797	-77130	2.27797	-76105	2.27797	-38819.2	2.27797
-67755.9	2.65763	-72387.1	2.65763	-77130	2.65763	-76105	2.65763	-38819.2	2.65763
-87680.2	3.03729	-98235.5	3.03729	-106428	3.03729	-117894	3.03729	-67416.7	3.03729
-87680.2	3.41695	-98235.5	3.41695	-106428	3.41695	-117894	3.41695	-67416.7	3.41695
-107770	3.79661	-134196	3.79661	-161595	3.79661	-186101	3.79661	-112402	3.79661
-107770	4.17627	-134196	4.17627	-161595	4.17627	-186101	4.17627	-112402	4.17627
-134336	4.55593	-153700	4.55593	-242395	4.55593	-268730	4.55593	-149501	4.55593
-134336	4.93559	-153700	4.93559	-242395	4.93559	-268730	4.93559	-149501	4.93559
-164218	5.31525	-174060	5.31525	-312705	5.31525	-323561	5.31525	-196666	5.31525
-164218	5.69492	-174060	5.69492	-312705	5.69492	-323561	5.69492	-196666	5.69492
-205593	6.07458	-163098	6.07458	-345264	6.07458	-350904	6.07458	-223485	6.07458
-205593	6.45424	-163098	6.45424	-345264	6.45424	-350904	6.45424	-223485	6.45424
-211539	6.8339	-177377	6.8339	-324571	6.8339	-344565	6.8339	-224554	6.8339
-211539	7.21356	-177377	7.21356	-324571	7.21356	-344565	7.21356	-224554	7.21356
-198210	7.59322	-211124	7.59322	-301955	7.59322	-312587	7.59322	-171954	7.59322
-198210	7.97288	-211124	7.97288	-301955	7.97288	-312587	7.97288	-171954	7.97288
-201737	8.35254	-249645	8.35254	-272547	8.35254	-277191	8.35254	-115217	8.35254
-201737	8.7322	-249645	8.7322	-272547	8.7322	-277191	8.7322	-115217	8.7322
-263283	9.11186	-296744	9.11186	-266032	9.11186	-213613	9.11186	-47951.1	9.11186
-263283	9.49153	-296744	9.49153	-266032	9.49153	-213613	9.49153	-47951.1	9.49153
-368344	9.87119	-325096	9.87119	-259236	9.87119	-128438	9.87119	14380.7	9.87119
-368344	10.2508	-325096	10.2508	-259236	10.2508	-128438	10.2508	14380.7	10.2508
-513662	10.6305	-345197	10.6305	-257460	10.6305	-45880.5	10.6305	59730.3	10.6305
-513662	11.0102	-345197	11.0102	-257460	11.0102	-45880.5	11.0102	59730.3	11.0102
-727682	11.3898	-383794	11.3898	-194359	11.3898	50871.4	11.3898	112443	11.3898
-727682	11.7695	-383794	11.7695	-194359	11.7695	50871.4	11.7695	112443	11.7695
-912844	12.1492	-419234	12.1492	-136569	12.1492	117417	12.1492	131121	12.1492
-912844	12.5288	-419234	12.5288	-136569	12.5288	117417	12.5288	131121	12.5288
-997933	12.9085	-432975	12.9085	-72443.6	12.9085	142157	12.9085	136051	12.9085
-997933	13.2881	-432975	13.2881	-72443.6	13.2881	142157	13.2881	136051	13.2881
-1004140	13.6678	-457065	13.6678	-511.307	13.6678	128347	13.6678	164088	13.6678
-1004140	14.0475	-457065	14.0475	-511.307	14.0475	128347	14.0475	164088	14.0475
-984076	14.4271	-491944	14.4271	34393	14.4271	150520	14.4271	200246	14.4271
-984076	14.8068	-491944	14.8068	34393	14.8068	150520	14.8068	200246	14.8068
-911977	15.1864	-498324	15.1864	16502.4	15.1864	172731	15.1864	248151	15.1864
-911977	15.5661	-498324	15.5661	16502.4	15.5661	172731	15.5661	248151	15.5661
-791733	15.9458	-470746	15.9458	-28096.6	15.9458	175338	15.9458	299032	15.9458
-791733	16.3254	-470746	16.3254	-28096.6	16.3254	175338	16.3254	299032	16.3254
-651209	16.7051	-401445	16.7051	-60619	16.7051	155614	16.7051	288128	16.7051
-651209	17.0847	-401445	17.0847	-60619	17.0847	155614	17.0847	288128	17.0847
-493305	17.4644	-361856	17.4644	-104498	17.4644	136179	17.4644	215722	17.4644
-493305	17.8441	-361856	17.8441	-104498	17.8441	136179	17.8441	215722	17.8441
-345497	18.2237	-339279	18.2237	-164732	18.2237	102267	18.2237	119750	18.2237
-345497	18.6034	-339279	18.6034	-164732	18.6034	102267	18.6034	119750	18.6034
-199676	18.983	-307904	18.983	-242027	18.983	88146	18.983	-6323.49	18.983
-199676	19.3627	-307904	19.3627	-242027	19.3627	88146	19.3627	-6323.49	19.3627
-66995.9	19.7424	-283902	19.7424	-313033	19.7424	63517	19.7424	-111637	19.7424
-66995.9	20.122	-283902	20.122	-313033	20.122	63517	20.122	-111637	20.122
16775.5	20.5017	-230446	20.5017	-292313	20.5017	53949.7	20.5017	-119816	20.5017
16775.5	20.8814	-230446	20.8814	-292313	20.8814	53949.7	20.8814	-119816	20.8814
39246.3	21.261	-112390	21.261	-162808	21.261	37341.9	21.261	-52008.4	21.261
39246.3	21.6407	-112390	21.6407	-162808	21.6407	37341.9	21.6407	-52008.4	21.6407
13852.7	22.0203	-21716.8	22.0203	-40693.9	22.0203	21807.6	22.0203	4011.81	22.0203
13852.7	22.4	-21716.8	22.4	-40693.9	22.4	21807.6	22.4	4011.81	22.4

## Sheet: displacement with stages
Horizontal displacement of pile top of three kinds of piles at different excavation stages/m
The pile length is L1
	1D	1.5D	2D	2.5D	3D
tunnel 1	0.000377281	0.00274	-0.00109	0.000531362	0.00212
tunnel 2	-0.000846429	0.00111	-0.00195	7.89803e-05	0.00175
tunnel 3	-0.00451	-0.00151	-0.00497	-0.00169	-6.49933e-05
The pile length is L2
	1D	1.5D	2D	2.5D	3D
tunnel 1	-0.000593169	-0.00611	0.00268	0.000634056	0.000478914
tunnel 2	-0.00236	-0.00806	0.00121	0.000492137	9.58127e-05
tunnel 3	-0.00557	-0.01123	-0.00155	-0.00179	-0.00136
The pile length is L3
	1D	1.5D	2D	2.5D	3D
tunnel 1	0.00104	9.64639e-06	-0.00141	0.000534182	0.00369
tunnel 2	-0.00153	-0.00172	-0.00149	-0.000260546	0.00325
tunnel 3	-0.00502	-0.00468	-0.0041	-0.000949062	0.00202
Horizontal displacement of pile bottom of three kinds of piles at different excavation stages/m
The pile length is L1
	1D	1.5D	2D	2.5D	3D
tunnel 1	0.000322332	0.000348348	0.000381574	0.000129385	5.86687e-05
tunnel 2	0.00142	0.00096926	0.000835109	0.000483147	0.000214573
tunnel 3	0.00312	0.00283	0.00226	0.00105	0.000567349
The pile length is L2
	1D	1.5D	2D	2.5D	3D
tunnel 1	0.000351725	0.000581355	0.000289081	8.36514e-05	7.68288e-05
tunnel 2	0.00192	0.00152	0.00082541	0.00067532	0.000356648
tunnel 3	0.00427	0.00324	0.00247	0.00161	0.000887155
The pile length is L3
	1D	1.5D	2D	2.5D	3D
tunnel 1	0.000388504	0.000138159	0.000145311	7.05311e-05	3.20407e-05
tunnel 2	0.000884096	0.000603426	0.000528511	0.000335907	0.000224086
tunnel 3	0.000634676	0.000624061	0.000789571	0.000841639	0.000548088
